# Supplementary material for: Harvesting Vibration Energy for Efficient Cocatalyst-Free Sonocatalytic H2 Production over Magnetically Separable Ultra-Low-Cost Fe3O4
Source: Materials (Basel). 2024 Mar 22;17(7):1463. doi: 10.3390/ma17071463 (PMC11012934; doi:10.3390/ma17071463)
Supplement: Supplementary file 1 [file materials-17-01463-s001.zip]

Archive with 1 entries (1 files):
- materials-2921690-supplementary.pdf
